# Supplementary material for: Inhibition of Plasmid Conjugation in Escherichia coli by Targeting rbsB Gene Using CRISPRi System
Source: Int J Mol Sci. 2023 Jun 24;24(13):10585. doi: 10.3390/ijms241310585 (PMC10342112; doi:10.3390/ijms241310585)
Supplement: Supplementary file 1 [file ijms-24-10585-s001.zip]

Archive with 1 entries (1 files):
- ijms-2432708-supplementary.pdf
